# Supplementary material for: The Formation of D-Allulose 3-Epimerase Hybrid Nanoflowers and Co-Immobilization on Resins for Improved Enzyme Activity, Stability, and Processability
Source: Int J Mol Sci. 2024 Jun 8;25(12):6361. doi: 10.3390/ijms25126361 (PMC11203923; doi:10.3390/ijms25126361)
Supplement: Supplementary file 1 [file ijms-25-06361-s001.zip]

Archive with 1 entries (1 files):
- ijms-3038980-supplementary.pdf
